# Supplementary material for: Polygoni Multiflori Radix Praeparata Ethanol Extract Exerts a Protective Effect Against High-Fat Diet Induced Non-Alcoholic Fatty Liver Disease in Mice by Remodeling Intestinal Microbial Structure and Maintaining Metabolic Homeostasis of Bile Acids
Source: Front Pharmacol. 2021 Nov 15;12:734670. doi: 10.3389/fphar.2021.734670 (PMC8634718; doi:10.3389/fphar.2021.734670)
Supplement: Supplementary file 1 [file DataSheet1.zip]

Archive with 5 entries (5 files):
- Bile acids.xlsx
- Bodyweight.xlsx
- Liver biochemical index.xlsx
- RT-qPCR.xlsx
- Serum biochemical index.xlsx
