# Supplementary material for: Polygoni Multiflori Radix Praeparata Ethanol Extract Exerts a Protective Effect Against High-Fat Diet Induced Non-Alcoholic Fatty Liver Disease in Mice by Remodeling Intestinal Microbial Structure and Maintaining Metabolic Homeostasis of Bile Acids
Source: Front Pharmacol. 2021 Nov 15;12:734670. doi: 10.3389/fphar.2021.734670 (PMC8634718; doi:10.3389/fphar.2021.734670)
Supplement: Supplementary file 1 [file DataSheet1.zip › Bile acids.xlsx]

## Sheet: Sheet1
	CON						MOD						0.34g/kg RPMP
LCA	5.082	13.762	4.982	14.236	4.5	1.184	11.138	6.818	15	8.315	13.55	9.461	14.762	31.334	11.219	15.371	4.778	14.312
12-ketoLCA	13.277	34.622	3.12	31.712	14.122	2.798	40.251	11.261	58.247	19.812	21.648	20.527	28.39	20.36	21.041	14.821	6.685	30.874
DCA	87.61	115.713	27.581	158.922	105.045	17.215	120.726	126.995	163.472	142.864	138.515	167.851	165.015	220.15	173.94	156.312	153.411	86.077
CDCA	4.115	1.577	1.793	3.436	2.611	2.625	15.187	14.622	13.984	10.314	9.275	27.742	20.993	16.015	14.84	11.773	18.505	6.914
α-MCA	10.911	10.826	10.965	16.697	12.771	10.965	56.235	79.354	87.8	79.63	66.203	108.561	61.382	40.791	44.856	50.319	55.229	16.561
β-MCA	105.821	39.07	67.684	75.884	156.903	58.374	310.718	407.111	509.932	441.062	291.703	529.44	220.002	232.206	228.718	206.942	361.154	123.287
CA	25.873	5.801	9.46	9.384	18.923	44.097	28.285	86.385	77.603	39.663	56.076	230.298	97.677	7.339	52.107	46.268	104.506	4.749
T-α-MCA	9.132	11.265	9.953	11.8	7.668	13.839	6.19	3.498	6.89	12.003	7.403	7.656	21.706	2.594	9.384	6.578	12.542	3.504
T-β-MCA	9.165	11.88	36.491	12.408	16.68	13.458	6.087	3.481	7.488	2.584	6.849	2.594	21.176	11.88	14.26	6.634	12.482	11.826
TCA	7.618	5.117	8.645	11.661	6.931	11.899	5.088	23.585	30.66	10.37	3.883	14.717	7.144	2.925	5.43	5.037	7.86	4.184
	CON						MOD						0.34g/kg RPMP
7-ketoLCA	0.685	0.458	0.344	0.359	0.574	0.331	1.834	1.153	1.65	0.468	1.938	2.628	1.055	0.667	0.98	1.235	1.103	0.842
β-UDCA	0	0.774	0	0	0	0	2.087	2.34	3.501	2.4	1.872	1.737	0	0	1.427	0	0	1.323
UDCA	0	0.663	0	0	0	0.139	1.058	0.708	0.736	0.962	0.722	0.825	0	1.062	0	0	0	0.632
GDCA	0.049	0.054	0.039	0.091	0.084	0.027	0.08	0.272	0.076	0.091	0.071	0.321	0.182	0.1	0.124	0.157	0.141	0.04
GCA	0.068	0.028	0.091	0.035	0.074	0.054	0.056	0.386	0.081	0.127	0.106	0.338	0.162	0.035	0.077	0.1	0.077	0.015
TLCA	0.049	0.095	0	0	0	0	0.039	0.151	0.202	0.048	0.053	0.78	0.107	0.02	0.214	0.076	0.328	0.013
THDCA+TUDCA	1.514	1.102	1.149	1.204	0.583	1.346	0.765	1.758	1.368	1.541	0.921	1.124	1.129	0.393	0.776	0.817	1.157	0.388
TDCA	0.643	0.74	0.402	0.376	0.359	0.301	1.039	2.085	4.834	1.13	0.457	2.085	0.756	0.247	0.938	1.127	1.916	0.101
TCDCA	0.679	0.524	0.345	0.56	0.462	0.514	2.126	1.435	2.748	0.494	0.487	2.786	0.635	0.143	0.431	0.696	0.487	0.194
