# Supplementary material for: Polygoni Multiflori Radix Praeparata Ethanol Extract Exerts a Protective Effect Against High-Fat Diet Induced Non-Alcoholic Fatty Liver Disease in Mice by Remodeling Intestinal Microbial Structure and Maintaining Metabolic Homeostasis of Bile Acids
Source: Front Pharmacol. 2021 Nov 15;12:734670. doi: 10.3389/fphar.2021.734670 (PMC8634718; doi:10.3389/fphar.2021.734670)
Supplement: Supplementary file 1 [file DataSheet1.zip › Bodyweight.xlsx]

## Sheet: Sheet1
Body weight of mice in the "3.2" section
week	CON						MOD						0.68g/kg RPMP						1.35g/kg RPMP						2.70g/kg RPMP
-1	21.32	20.29	19.83	21.22	20.35	20.02	20.19	20.43	21.56	19.67	20.45	20.19	20.65	20.36	19.89	19.9	20.87	21.89	21.33	21	20.76	21.34	20.03	20.38	21.67	21.31	20.64	20.09	19.99	20.54
0	25.35	26.33	25.13	25.06	23.45	25.19	28.83	26.83	23.92	21.58	24.16	21.81	26.55	22.36	25.24	23.91	24.92	23	24.07	22.22	23.88	22.83	25.03	25.27	23.1	24.23	23.73	24.32	22.58	23.59
1	32.23	31.7	31.38	31.35	31.21	30.7	33.89	33.69	33.63	33.4	33.09	32.78	36.71	32.59	35.36	37.11	35.13	33.91	30.68	32.61	32.59	32.19	31.84	35.61	31.07	36.42	30.72	34.26	34.06	33.31
2	36.85	36.62	36.55	36.39	36.18	35.31	36.07	44.25	40.17	39.5	36.55	42.14	40.63	37.07	39.86	41.94	39.17	36.35	33.2	36.33	37.24	37.8	37.45	41.43	35.16	42.51	34.39	37.61	39.41	37.82
3	40.59	40.36	39.71	39.27	39.14	37.9	43.01	44.84	42.76	43	36.95	45.91	43.89	40.69	43.43	45.9	42.98	41.01	35.92	40.71	40.59	41.78	39.85	44.68	36.71	45.71	36.44	41.47	42.21	40.51
Body weight of mice in the "3.3" section
week	CON								MOD								0.34g/kg RPMP								0.68g/kg RPMP								1.35g/kg RPMP
-1	21.32	20.29	19.83	21.22	20.35	20.02	22.09	18.93	20.19	20.43	21.56	19.67	20.45	20.19	21.98	18.85
0	25.02	23.82	24.61	22.56	25.91	23.06	24.46	27.52	25.36	22.57	23.87	24.52	25.42	22.63	23.15	25.64
1	31.35	33.39	32.63	30.7	35.43	31.21	34.17	34.19	33.94	33.89	31.76	36.16	33.91	36.67	39.42	34.73
2	34.88	34.3	38.49	36.11	38.11	31.35	33.39	32.63	38.97	42.01	38.14	36.99	38.46	33.91	35.17	34.55
3	37.16	36.85	36.62	36.55	36.39	36.18	35.31	29.39	42.23	42.16	42.14	42.13	42.11	41.91	41.9	41.5	40.5	49.65	41.17	40.71	43.89	39.72	43.88	40.79	39.76	44.83	39.88	37.73	47.21	46.79	42.51	44.05	40.95	45.35	41.5	43.89	41.51	43.33	40.92	43.74
4	40.93	40.59	40.36	39.71	39.27	39.14	37.9	31.55	44.94	44.93	44.84	44.41	44.3	43.47	43.01	43	43.84	42.98	47.42	46.71	46.49	39.57	42.57	45.6	43.85	42.31	47.5	45.09	45.44	45.32	45.93	46.46	41.06	43.12	35.02	45.29	42.68	44.98	46.91	47.89
5	43.64	43.25	43.12	43.01	42.04	42.03	39.68	33.78	49.37	51.45	41.81	48.59	42.58	40.76	47.07	44.08	42.57	45.6	44.53	41.18	43.02	43.53	43.84	42.98	41.71	46.37	39.66	38.31	46.78	46.68	44.43	42.65	41.06	43.12	35.02	45.29	42.68	44.98	41.93	43.99
6	45.92	45.92	45.76	45.73	45.52	45.13	44.44	36.21	53.77	53.22	51.99	51.38	51.35	50.59	50.37	49.82	48.93	41.74	47.74	43.18	47.06	46.14	48.91	48.46	48.05	48.76	51.1	45.62	46.94	47.21	48.88	45.21	48.51	49.07	44.06	46.32	43.88	45.44	47.09	47.06
7	47.49	47.22	47	46.95	46.87	45.83	44.87	37.23	56.83	53.48	52.99	52.68	50.81	50.65	50.53	50.33	50.98	50.56	48.97	48.58	47.58	46.34	46.1	45.38	48.73	48.04	51.08	46.08	47.79	46.92	45.66	44.01	49.45	49.71	44.76	46.69	49.25	44.24	49.34	47.15
8	46.69	46.3	46.29	45.51	45.18	45.12	42.68	35.67	53.76	53.35	52.46	51.69	51.31	50.59	50.25	49.81	50.98	50.56	48.97	48.58	47.58	46.34	46.1	45.38	47.83	46.59	46.26	45.48	49.8	45.81	49.02	45.92	47.81	48.25	44.53	46	49.85	41.6	45.4	47.32
Food intake
week	CON								MOD								0.34g/kg RPMP								0.68g/kg RPMP								1.35g/kg RPMP
-1	4.64	4.53	4.44	2.55	2.32	3.81	3.02	4.41	5.22	4.85	4.75	3.18	3.21	2.89	4.63	3.41
0	5.44	5.3	4.97	4.64	4.01	3.76	4.27	5.11	5.56	5.39	5.21	4.83	4.78	3.89	5.09	4.79
1	5.34	5.82	5.41	5.28	4.36	6.01	4.64	6.1	5.26	5.66	5.15	4.31	4.89	5.69	6.05	4.27
2	7.22	6.66	6.4	5.85	5.82	5.79	6.89	5.69	6.02	6.01	6	5.97	5.19	6.44	6.97	4.91
3	8.12	7.19	7.03	8.13	8.96	7.56	8.01	7.65	7.18	6.19	8.04	7.87	7.02	8.1	8.05	6.75	7.21	8.89	7.13	7.34	7.02	8.36	8.21	7.11	7.25	6.65	7.69	6.04	7.67	6.46	8.05	5.87	7.26	6.56	8.35	6.68	7.25	7.14	7.86	6.56
4	7.97	6.46	6.13	8.1	8.78	7.78	7.29	7.79	9.18	9.76	8.19	7.63	8.54	9.21	9.74	7.76	7.35	9.52	8.15	7.17	8.15	8.87	8.89	7.51	9.25	5.34	9.33	9.98	8.17	8.54	7.59	9.28	8.97	11.11	9.08	6.27	8.96	9.98	8.59	9.53
5	7.72	8.89	8.93	9.12	8.18	7.46	9.11	7.65	6.07	6.51	8.93	7.15	8.98	9.13	9.16	6.43	8.13	6.71	6.99	7.07	9.87	9.76	8.29	7.89	8.12	8.2	6.58	8.3	10.31	9.85	7.86	9.26	7.61	8.04	7.62	6.82	11.41	10.98	9.08	8.42
6	7.18	7.27	6.5	8.98	8.34	9.89	8.28	7.78	6.17	9.12	7.1	5.03	8.19	8.96	8.59	6.26	8.06	6.27	8.08	7.1	6.18	8.95	7.89	6.99	8.02	8.21	8.03	8	7.87	6.51	9.05	6.49	8.4	8.05	8.09	8.35	7.36	9.15	8.69	7.77
7	9.98	5.82	8.26	7.19	8.16	8.89	7.05	9.05	7.86	7.65	6.28	7.38	8.62	7.95	8.09	7.15	5.42	6.79	8.21	8.44	8.46	7.28	8.26	6.6	8.19	8.11	7.84	8.05	6.95	9.32	7.89	8.27	8.08	7.12	8.24	7.83	9.34	8.96	8.86	7.77
8	8.78	7.35	7.56	8.45	7.86	9.89	9.01	7.62	8.24	6.57	7.24	5.48	8.26	9.14	7.29	7.69	6.57	8.25	7.19	9.16	7.17	8.15	8.28	7.22	8.96	7.58	8.12	8.26	8.15	8.17	7.41	9.01	8.95	6.18	8.26	7.29	8.29	9.26	8.39	7.69
