# Supplementary material for: Polygoni Multiflori Radix Praeparata Ethanol Extract Exerts a Protective Effect Against High-Fat Diet Induced Non-Alcoholic Fatty Liver Disease in Mice by Remodeling Intestinal Microbial Structure and Maintaining Metabolic Homeostasis of Bile Acids
Source: Front Pharmacol. 2021 Nov 15;12:734670. doi: 10.3389/fphar.2021.734670 (PMC8634718; doi:10.3389/fphar.2021.734670)
Supplement: Supplementary file 1 [file DataSheet1.zip › Liver biochemical index.xlsx]

## Sheet: Sheet1
Epididymal adipose	CON	MOD	0.34g/kg RPMP	0.68g/kg RPMP	1.35g/kg RPMP
	1.15	2.59	1.22	1.22	1.14
	1	2.54	1.16	1.19	1.02
	0.94	1.93	1.12	1.05	0.9
	0.87	1.59	1.11	1	0.89
	0.77	1.45	1.07	0.99	0.72
	0.65	1.37	1.04	0.98	0.71
	0.65	1.15	1.01	0.93	0.63
	0.54	0.99	1.01	0.84	0.48
Liver weight	CON	MOD	0.34g/kg RPMP	0.68g/kg RPMP	1.35g/kg RPMP
	1.78	2.8	1.73	1.82	1.79
	1.38	2.6	1.76	1.78	1.9
	1.69	2.9	1.79	1.81	1.74
	1.7	2.58	1.76	1.62	1.97
	1.73	2.63	1.69	1.74	1.77
	1.74	2.78	1.7	1.8	1.7
	1.74	2.56	1.8	1.82	1.87
	1.7	2.62	1.58	1.7	1.84
	CON	MOD	0.34g/kg RPMP	0.68g/kg RPMP	1.35g/kg RPMP
GTT	7	8.8	8	7.6	8
	6.8	8.5	7.8	7.6	7.5
	6.8	7.5	7.8	7.6	7.3
	6.7	7.5	7.5	7.2	6.6
	6.5	7.4	6.7	7	6.4
	6.3	7.3	6.7	6.5	6.4
	6.3	7.2	6.6	6.4	6.3
	6.2	7.1	5.2	5.4	5.6
TC	CON	MOD	0.34g/kg RPMP	0.68g/kg RPMP	1.35g/kg RPMP
	0.088177	0.133322	0.103007	0.086161	0.10513
	0.087378	0.129842	0.101314	0.085066	0.087976
	0.085269	0.128742	0.091493	0.083577	0.083065
	0.082378	0.123167	0.089784	0.080925	0.079732
	0.078253	0.122664	0.086566	0.078662	0.067296
	0.074729	0.108943	0.082157	0.078477	0.064626
	0.057455	0.107468	0.073332	0.076327	0.055258
	0.055606	0.099687	0.070202	0.07269	0.048973
TG	CON	MOD	0.34g/kg RPMP	0.68g/kg RPMP	1.35g/kg RPMP
	0.013546	0.019129	0.010835	0.010506	0.00903
	0.012786	0.017827	0.00988	0.010029	0.008943
	0.012523	0.017187	0.008326	0.009337	0.008936
	0.010941	0.013379	0.008106	0.007292	0.00742
	0.010102	0.011663	0.007843	0.007067	0.007311
	0.008864	0.006825	0.007733	0.006995	0.0067
	0.008835	0.006816	0.007655	0.006962	0.00645
	0.007258	0.006704	0.006021	0.006157	0.006335
HDL-C	CON	MOD	0.34g/kg RPMP	0.68g/kg RPMP	1.35g/kg RPMP
	0.003117	0.000762	0.001505	0.003732	0.002904
	0.005157	0.003822	0.001975	0.004688	0.003506
	0.006565	0.001125	0.00265	0.002404	0.001074
	0.003843	0.00185	0.003636	0.002865	0.005812
	0.003919	0.001696	0.001929	0.002658	0.003484
	0.003979	0.000967	0.001285	0.001823	0.004715
	0.00425	0.001825	0.001423	0.003142	0.003692
	0.00461	0.001574	0.002125	0.003506	0.003473
LDL-C	CON	MOD	0.34g/kg RPMP	0.68g/kg RPMP	1.35g/kg RPMP
	0.017812	0.050337	0.027221	0.023675	0.01705
	0.016515	0.042247	0.02699	0.014889	0.01073
	0.017513	0.034043	0.015739	0.013011	0.008714
	0.01229	0.029288	0.015068	0.009013	0.006907
	0.013797	0.028437	0.01131	0.008269	0.006613
	0.00646	0.014902	0.009097	0.00771	0.006502
	0.011541	0.014262	0.008906	0.007507	0.005553
	0.008046	0.013794	0.007933	0.00712	0.002911
ALT	CON	MOD	0.34g/kg RPMP	0.68g/kg RPMP	1.35g/kg RPMP
	16.7412	27.5126	26.6025	23.8934	21.7996
	14.8987	24.3597	22.6604	19.529	20.6702
	14.3851	24.072	17.7494	18.2617	17.0883
	13.975	24.0326	17.4535	17.8515	16.6874
	13.1431	22.5197	16.6235	17.12	16.2374
	12.8374	22.3231	16.0245	16.7886	15.5159
	12.1773	21.4252	14.2471	15.9867	15.3906
	11.6353	20.0699	12.8215	15.182	15.1105
AST	CON	MOD	0.34g/kg RPMP	0.68g/kg RPMP	1.35g/kg RPMP
	12.9909	32.4441	26.5488	21.8376	20.3157
	12.8461	30.6451	22.0048	20.1937	19.1102
	12.4934	27.0885	20.1037	19.1476	18.2532
	11.6331	26.9366	19.4335	18.7326	17.9779
	11.2049	26.7536	13.9663	18.0952	17.4583
	10.809	25.3476	13.2556	15.9872	16.4047
	10.7324	24.578	12.9101	15.272	14.0429
	10.105	24.111	10.3359	15.2267	13.9728
