# Supplementary material for: Polygoni Multiflori Radix Praeparata Ethanol Extract Exerts a Protective Effect Against High-Fat Diet Induced Non-Alcoholic Fatty Liver Disease in Mice by Remodeling Intestinal Microbial Structure and Maintaining Metabolic Homeostasis of Bile Acids
Source: Front Pharmacol. 2021 Nov 15;12:734670. doi: 10.3389/fphar.2021.734670 (PMC8634718; doi:10.3389/fphar.2021.734670)
Supplement: Supplementary file 1 [file DataSheet1.zip › RT-qPCR.xlsx]

## Sheet: Sheet1
Occludin	CON	MOD	0.34g/kg RPMP	0.68g/kg RPMP	1.35g/kg RPMP
	1	0.57	1.12	1.03	0.96
	1	0.3	0.68	1	0.86
	1	0.68	1.08	0.85	1.06
	1	0.61	1.43	1.25	1.29
	1	0.59	1.06	0.65	0.61
	1	0.49	1.01	1.12	1.1
ZO-1	CON	MOD	0.34g/kg RPMP	0.68g/kg RPMP	1.35g/kg RPMP
	1	0.29	0.85	0.83	0.85
	1	0.27	0.77	0.83	0.63
	1	0.32	1.05	0.79	0.91
	1	0.39	0.86	0.91	1.22
	1	0.18	0.92	0.85	0.69
	1	0.19	0.89	0.96	1
JAM	CON	MOD	0.34g/kg RPMP	0.68g/kg RPMP	1.35g/kg RPMP
	1	0.22	0.86	0.96	1.26
	1	0.35	0.86	1.26	1.54
	1	0.29	0.59	1.51	1.79
	1	0.22	0.42	0.84	2.02
	1	0.38	0.61	1.34	0.89
	1	0.59	0.43	1.47	1.39
Ileum-FXR	CON	MOD	0.34g/kg RPMP	0.68g/kg RPMP	1.35g/kg RPMP
	1	2.95	1.35	1.26	1.15
	1	3.07	2.2	1.07	0.98
	1	4.65	2.36	2.34	0.47
	1	2.94	2.05	0.81	1.95
	1	2.91	3.75	0.44	0.73
	1	0.96	2.32	0.95	0.6
NPC1L1	CON	MOD	0.34g/kg RPMP	0.68g/kg RPMP	1.35g/kg RPMP
	1	1.02	1.13	1.18	1.25
	1	0.98	1.11	1.16	1.15
	1	0.93	1.09	1.09	1.01
	1	0.85	1.09	1.08	1.01
	1	0.84	0.97	1.01	0.98
	1	0.8	0.81	0.89	0.91
CYP7A1	CON	MOD	0.34g/kg RPMP	0.68g/kg RPMP	1.35g/kg RPMP
	1	0.54	0.63	0.46	1.36
	1	0.23	1.64	1.05	1.39
	1	0.83	0.8	1.09	0.29
	1	1.33	0.48	0.29	0.84
	1	0.58	0.53	0.83	0.48
	1	0.39	0.2	0.77	0.47
	1	0.39	0.18	0.65	1.47
	1	0.17	0.17	0.73	0.39
SR-B1	CON	MOD	0.34g/kg RPMP	0.68g/kg RPMP	1.35g/kg RPMP
	1	0.51	0.86	1.31	1.18
	1	0.64	1.33	1.6	1.17
	1	0.53	2.5	2.98	1.93
	1	0.65	2.89	1.29	2.42
	1	0.52	0.88	1.26	1.03
	1	1.02	1.72	0.56	1.27
	1	0.79	1.25	1.76	1.47
	1	0.58	0.87	1.76	1.1
CYP27A1	CON	MOD	0.34g/kg RPMP	0.68g/kg RPMP	1.35g/kg RPMP
	1	0.49	0.9	0.92	0.63
	1	0.44	1.2	1.27	1.15
	1	0.59	1.27	1.96	1.91
	1	0.83	1.85	1.64	1.56
	1	1.07	0.88	1.16	1.38
	1	0.8	1.14	0.63	0.55
	1	0.61	0.97	1.28	0.96
	1	0.57	0.92	1.19	0.62
LDLR	CON	MOD	0.34g/kg RPMP	0.68g/kg RPMP	1.35g/kg RPMP
	1	0.49	0.73	1.13	0.96
	1	0.75	0.38	1.28	1.23
	1	0.63	0.92	0.9	2.02
	1	0.45	0.86	0.95	1.05
	1	0.47	1.43	1.04	1.47
	1	0.83	1.72	1	0.79
	1	0.33	0.67	0.66	0.82
	1	0.46	0.46	1.38	0.8
CYP8B1	CON	MOD	0.34g/kg RPMP	0.68g/kg RPMP	1.35g/kg RPMP
	1	0.2	0.26	0.47	0.27
	1	0.31	0.51	0.39	0.37
	1	0.18	1.68	1.29	0.9
	1	0.51	0.87	0.56	0.95
	1	0.32	0.43	0.7	0.77
	1	0.26	1.9	0.56	0.29
	1	0.2	0.36	0.66	0.5
	1	0.29	0.65	1.02	0.2
HMGCR	CON	MOD	0.34g/kg RPMP	0.68g/kg RPMP	1.35g/kg RPMP
	1	0.93	0.76	0.63	0.36
	1	1.15	0.68	0.49	0.94
	1	1.45	0.71	0.97	0.58
	1	1.16	0.83	0.68	0.89
	1	1.51	0.4	0.71	0.64
	1	1.23	0.71	0.6	0.46
	1	1.05	0.66	0.59	0.38
	1	1.44	0.55	0.51	0.41
ABCA1	CON	MOD	0.34g/kg RPMP	0.68g/kg RPMP	1.35g/kg RPMP
	1	0.01	0.02	0.11	0.07
	1	0.02	0.06	0.02	1.89
	1	0.03	0.7	1.03	3.02
	1	0.59	2.66	2.94	1.83
	1	0.01	0.01	0.02	1.68
	1	0.04	0.09	0.02	1.88
	1	0.07	0.96	2.09	2.1
	1	1.5	1.11	2.07	2.07
BSEP	CON	MOD	0.34g/kg RPMP	0.68g/kg RPMP	1.35g/kg RPMP
	1	0.69	1.56	1.07	2.51
	1	0.28	1.03	2.12	2.24
	1	0.78	0.88	0.77	1.32
	1	0.72	0.66	0.95	0.63
	1	0.55	1.09	1.13	1.9
	1	0.39	1.74	1.75	0.78
	1	1	0.5	0.69	0.5
	1	0.56	1.02	0.61	0.42
MRP2	CON	MOD	0.34g/kg RPMP	0.68g/kg RPMP	1.35g/kg RPMP
	1	0.14	0.2	0.96	0.27
	1	0.16	1.06	0.2	1.62
	1	0.79	1.25	0.71	2.22
	1	0.8	1.34	0.91	2.49
	1	0.59	1.33	1.2	1.85
	1	0.4	1.88	1.72	1.42
	1	0.47	1.63	1.68	1.11
	1	0.61	0.92	1.3	1.18
MRP4	CON	MOD	0.34g/kg RPMP	0.68g/kg RPMP	1.35g/kg RPMP
	1	1.04	0.92	1.26	1.06
	1	1.35	0.51	1.06	1
	1	2.69	1.04	1.49	0.86
	1	1.3	0.89	1.13	0.62
	1	1.39	1.13	1.22	1.02
	1	1.59	0.93	1.46	1.26
	1	1.6	0.97	0.87	0.88
	1	0.97	0.76	0.8	1.08
NTCP	CON	MOD	0.34g/kg RPMP	0.68g/kg RPMP	1.35g/kg RPMP
	1	0.47	1.48	1.05	2.1
	1	0.39	0.64	2.06	1.7
	1	0.62	0.63	0.84	1.01
	1	1.1	0.51	0.91	0.69
	1	0.24	0.5	0.95	0.57
	1	0.3	0.49	0.6	0.43
	1	0.34	0.48	0.8	0.46
	1	0.34	0.45	0.44	1.1
OATP-1	CON	MOD	0.34g/kg RPMP	0.68g/kg RPMP	1.35g/kg RPMP
	1	0.93	0.87	0.77	0.67
	1	0.57	1.35	0.98	0.91
	1	0.73	1.05	0.71	1
	1	0.76	1.48	1	1.41
	1	0.81	1.01	1.22	1.21
	1	0.52	1.36	1.15	1.04
	1	0.59	0.65	1.32	1.7
	1	0.23	0.76	1.66	0.92
LRH-1	CON	MOD	0.34g/kg RPMP	0.68g/kg RPMP	1.35g/kg RPMP
	1	0.69	0.72	1.28	1.09
	1	0.72	1.15	1.41	1.27
	1	0.7	1.03	1.11	1.12
	1	0.72	1.42	1.21	1.89
	1	0.68	1.05	1.13	0.57
	1	0.61	1.21	0.85	0.97
	1	0.63	0.91	1.04	0.88
	1	0.44	0.78	0.89	1.17
FGFR4	CON	MOD	0.34g/kg RPMP	0.68g/kg RPMP	1.35g/kg RPMP
	1	1.34	0.59	0.75	0.64
	1	1.69	1.28	0.81	0.69
	1	1.97	0.92	0.95	0.83
	1	1.4	1.08	1.35	1.02
	1	1.25	1.15	0.75	1.16
	1	1.43	1.69	0.78	0.54
	1	0.84	1.39	1.01	0.47
	1	1.18	0.7	0.54	0.75
Hepatic-FXR	CON	MOD	0.34g/kg RPMP	0.68g/kg RPMP	1.35g/kg RPMP
	1	0.37	0.54	0.95	1.42
	1	0.33	0.66	0.63	0.87
	1	0.39	0.92	0.49	0.6
	1	0.4	0.77	0.58	0.59
	1	0.45	0.61	1.4	1.25
	1	0.29	0.72	0.75	0.52
	1	0.32	0.31	0.41	0.83
	1	0.25	0.31	0.36	0.76
SHP	CON	MOD	0.34g/kg RPMP	0.68g/kg RPMP	1.35g/kg RPMP
	1	0.16	0.21	0.6	0.78
	1	0.16	0.29	0.68	0.73
	1	0.43	0.42	0.75	1
	1	0.3	0.56	0.37	0.76
	1	0.5	0.48	0.62	0.77
	1	0.64	0.8	0.34	0.74
	1	0.17	0.52	0.49	0.77
	1	0.54	0.64	0.51	0.38
PPAR-α	CON	MOD	0.34g/kg RPMP	0.68g/kg RPMP	1.35g/kg RPMP
	1	0.17	0.51	0.49	0.54
	1	0.59	0.36	0.41	0.78
	1	0.28	0.91	1.35	0.88
	1	0.36	0.9	0.99	0.83
	1	0.26	0.57	0.86	0.92
	1	0.43	1.4	0.72	0.98
	1	0.52	1	1.02	1.25
	1	0.56	0.75	0.83	0.87
SREBP-1c	CON	MOD	0.34g/kg RPMP	0.68g/kg RPMP	1.35g/kg RPMP
	1	3.18	2.34	1.87	0.96
	1	3.38	0.83	1.66	0.31
	1	1.61	1.61	2.66	2.37
	1	3.22	2.51	2.13	2.75
	1	4.21	1.6	2.04	1.69
	1	3.88	2.71	2.86	1.66
	1	2.32	2.95	3.51	2.36
	1	3.82	2.42	3.23	1.78
