# Supplementary material for: Polygoni Multiflori Radix Praeparata Ethanol Extract Exerts a Protective Effect Against High-Fat Diet Induced Non-Alcoholic Fatty Liver Disease in Mice by Remodeling Intestinal Microbial Structure and Maintaining Metabolic Homeostasis of Bile Acids
Source: Front Pharmacol. 2021 Nov 15;12:734670. doi: 10.3389/fphar.2021.734670 (PMC8634718; doi:10.3389/fphar.2021.734670)
Supplement: Supplementary file 1 [file DataSheet1.zip › Serum biochemical index.xlsx]

## Sheet: Sheet1
Serum biochemical indices of mice in the "3.2" section							Serum biochemical indices of mice in the "3.3" section
TC	CON	MOD	0.68g/kg RPMP	1.35g/kg RPMP	2.70g/kg RPMP		TC	CON	MOD	0.34g/kg RPMP	0.68g/kg RPMP	1.35g/kg RPMP
	4.07	7.03	7.859	6.216	7.57			4.88	9.04	6.69	5.66	6.59
	3.83	6.658	6.139	7.692	9.078			3.85	8.73	5.94	7.56	6.07
	4.164	7.508	5.693	6.155	8.268			3.78	7.71	6.87	5.28	6.07
	4.49	6.978	6.555	4.816	6.955			3.6	10.01	6.39	5.92	4.97
	4.174	6.826	7.878	8.155	7.216			4.33	7.12	7.12	6.74	6.69
	3.696	7.204	5.281	4.988	7.132			3.93	7.12	6.28	6.21	6.76
								4.66	7.07	6.72	7.36	6.67
TG	CON	MOD	0.68g/kg RPMP	1.35g/kg RPMP	2.70g/kg RPMP			5.61	7.29	6.34	6.08	6.32
	0.89	0.76	0.782	0.696	1.399
	0.86	0.75	0.631	0.92	0.802		TG	CON	MOD	0.34g/kg RPMP	0.68g/kg RPMP	1.35g/kg RPMP
	0.92	0.74	1.123	0.874	0.729			1.09	0.99	0.92	1	0.94
	0.78	1.6	0.953	0.67	0.756			0.7	1.63	1	1.34	0.89
	0.86	1.38	1.268	0.94	0.952			1.1	1.2	0.84	0.86	0.8
	0.78	1.37	0.951	0.64	0.891			1.08	1.04	0.85	0.88	0.99
								1.08	1.22	1.13	0.87	1.06
ALT	CON	MOD	0.68g/kg RPMP	1.35g/kg RPMP	2.70g/kg RPMP			1.15	1.01	1.07	0.81	0.88
	28.18	35.41	28.7	25.58	23.527			0.87	0.92	1.19	0.87	0.87
	20.16	35.26	18.79	26.09	39.817			0.68	1.1	0.86	0.85	0.95
	23.53	29.23	31.09	13.33	31.26
	14.25	28.7	19.52	28.53	30.28		HDL-C	CON	MOD	0.34g/kg RPMP	0.68g/kg RPMP	1.35g/kg RPMP
	25.81	30.15	26.59	31.09	26.872			2.39	2.03	2.22	2.19	2.17
	19.99	27.92	22.46	19.51	28.67			2.19	2.24	2.35	2.39	2.03
								2.17	2.17	2.25	2.29	2.1
AST	CON	MOD	0.68g/kg RPMP	1.35g/kg RPMP	2.70g/kg RPMP			2.36	2.1	2.19	2.45	2.18
	30.78	30.54	23.79	34.575	25.929			2.93	1.6	2.35	2.17	2.4
	26.59	36.73	25.62	19.607	36.725			2.24	2.01	2.04	2.49	2.64
	28.64	37.84	24.21	20.374	32.513			2.43	2.09	2.01	2.47	2.49
	31.02	30.54	23.78	23.168	26.148			2.35	2.14	2.01	2.25	2.03
	29.65	43.44	22.15	21.949	31.256
	28.87	25.06	28.64	23.934	29.402		LDL-C	CON	MOD	0.34g/kg RPMP	0.68g/kg RPMP	1.35g/kg RPMP
								0.23	1.31	0.45	0.56	0.66
								0.26	0.94	0.53	0.86	0.79
								0.26	1.57	0.78	0.62	0.46
								0.27	1.13	0.99	0.84	0.46
								0.31	1.2	0.45	0.79	0.56
								0.41	1.84	0.43	0.76	0.56
								0.43	0.89	0.54	0.71	0.68
								0.43	0.86	0.6	0.55	0.7
							ALT	CON	MOD	0.34g/kg RPMP	0.68g/kg RPMP	1.35g/kg RPMP
								20.51	45.74	32.16	30.56	22.77
								23.53	69.97	20.76	24.55	24.04
								25.06	32.43	21.01	27.13	23.27
								17.82	68.72	37.32	22.77	17.09
								25.32	42.34	30.29	25.83	19.03
								30.02	28.7	23.27	25.83	23.53
								18.06	28.7	21.26	26.09	25.83
								24.04	28.7	25.32	30.56	23.53
							AST	CON	MOD	0.34g/kg RPMP	0.68g/kg RPMP	1.35g/kg RPMP
								47.62	61.64	43.75	48.97	56.14
								53.18	85.91	41.61	50.69	50.34
								46.63	52.46	44.7	48.63	55.39
								47.62	71.59	42.52	52.1	54.65
								52.82	70.22	45.34	47.96	57.29
								58.45	57.29	46.96	44.7	52.46
								51.75	50.69	46.63	42.21	49.65
								48.29	57.29	45.02	47.62	48.63
